# Supplementary material for: Spontaneous Coronary Artery Dissection as a Cause of Acute Myocardial Infarction in COVID-19 Patients: A Case Report and Review of the Literature
Source: Healthcare (Basel). 2024 Jan 16;12(2):214. doi: 10.3390/healthcare12020214 (PMC10815188; doi:10.3390/healthcare12020214)
Supplement: Supplementary file 1 [file healthcare-12-00214-s001.zip]

Archive with 1 entries (1 files):
- healthcare-2768375-supplementary.pdf
